# Supplementary material for: Acute Rheumatic Fever in Caucasians: A Case Report and Systematic Review
Source: Life (Basel). 2025 Jul 18;15(7):1131. doi: 10.3390/life15071131 (PMC12298489; doi:10.3390/life15071131)
Supplement: Supplementary file 1 [file life-15-01131-s001.zip]

Archive with 1 entries (1 files):
- life-3606586-supplementary.pdf
